# Supplementary material for: Synthesis of 6″-Modified Kanamycin A Derivatives and Evaluation of Their Antibacterial Properties
Source: Pharmaceutics. 2023 Apr 7;15(4):1177. doi: 10.3390/pharmaceutics15041177 (PMC10141514; doi:10.3390/pharmaceutics15041177)
Supplement: Supplementary file 1 [file pharmaceutics-15-01177-s001.zip]

Archive with 1 entries (1 files):
- pharmaceutics-2289117-supplementary.pdf
